# Supplementary material for: Hepatocyte-specific IL11 cis-signaling drives lipotoxicity and underlies the transition from NAFLD to NASH
Source: Nat Commun. 2021 Jan 4;12:66. doi: 10.1038/s41467-020-20303-z (PMC7782504; doi:10.1038/s41467-020-20303-z)
Supplement: Supplementary file 4 — Source Data [file 41467_2020_20303_MOESM4_ESM.zip]

Archive with 2 entries (2 files):
- Source Data file 1 - Raw data.xlsx
- Source Data file 2 - Uncropped images.pdf
