# Supplementary material for: Hepatocyte-specific IL11 cis-signaling drives lipotoxicity and underlies the transition from NAFLD to NASH
Source: Nat Commun. 2021 Jan 4;12:66. doi: 10.1038/s41467-020-20303-z (PMC7782504; doi:10.1038/s41467-020-20303-z)
Supplement: Supplementary file 4 — Source Data [file 41467_2020_20303_MOESM4_ESM.zip › Source Data file 1 - Raw data.xlsx]

## Sheet: Fig. 1
Fig. 1c
RNA-seq		RIBO-seq
IL11RA1	IL6R	IL11RA1	IL6R
16.8135	5.2286	5.41017	1.42175
25.6224	5.27656	6.65237	0.994637
22.9411	5.50354	6.49894	0.880683
Fig. 1g
	HyperIL11				HyperIL6
BL	13.573	11.4703	11.3922	10.8945	12.0906	12.5654	11.2614	11.4128
1.25	13.5535	15.2855	13.7194	14.3878	11.6123	11.2407	11.0962	10.9689
2.5	16.0466	15.5295	16.8956	14.0951	11.6846	11.048	10.642	10.4769
5	18.6422	16.1881	18.8569	14.8562	10.9035	11.688	10.962	9.72338
10	17.8128	20.6377	19.4619	18.3739	10.6042	10.7005	12.1181	10.2257
20	19.4472	21.4183	18.852	20.2132	10.7349	10.5904	10.4941	10.8278
Fig. 1h
BL	HyperIL11	HyperIL11+sgp130 (0.01 ng/ml)	HyperIL11+sgp130 (0.1 ng/ml)	HyperIL11+sgp130 (1 ng/ml)	HyperIL11+sgp130 (10 ng/ml)	HyperIL11+sgp130 (100 ng/ml)	HyperIL11+sgp130 (1000 ng/ml)
11.5468	19.1877	17.4298	16.013	15.4769	12.6085	11.8705	11.8635
12.7129	18.763	16.8345	15.9642	15.2088	14.2133	11.9506	11.2091
11.3936	18.8988	16.9459	15.456	14.906	14.6066	13.4892	11.6999
11.5468	18.7352	17.1304	15.6823	14.6623	14.9269	13.5553	12.2325

## Sheet: Fig. 2
Fig. 2a
BSA	Palmitate+IgG	Palmitate+X209	Palmitate+sgp130
18.9318	585.727	181.614	558.432
22.2955	493.523	155.364	562.5
21.8182	716.386	236.796	708.864
Fig. 2b
BSA	Palmitate+IgG	Palmitate+X209	Palmitate+sgp130
4.04694	44.0265	18.4592	51.1929
2.88367	45.7163	19.5153	48.3582
3.41326	54.3031	21.2051	48.1745
Fig. 2c
BSA	Palmitate+IgG	Palmitate+X209	Palmitate+sgp130
13.2782	40.6309	17.0636	42.2673
14.0782	38.96	17.5236	39.9636
14.8727	45.2746	17.8982	41.4873
Fig. 2d
BSA	Palmitate+IgG	Palmitate+X209	Palmitate+sgp130
47.3913	222.696	71.3479	237.957
41.7391	192.87	85.6957	199.304
49.8696	240.957	79.1304	233.217
Fig. 2f
BSA	Palmitate+IgG	Palmitate+X209	Palmitate+sgp130
3.63	21.8	8	22.9
3.27	19.6	11.3	21.5
4.32	22.5	10.9	20.4
Fig. 2g
BSA	Palmitate+IgG	Palmitate+X209	Palmitate+sgp130
5.1207	21.6435	8.0078	20.5121
5.18898	19.8683	7.72494	19.7805
5.07193	22.3458	7.36406	21.4582
Fig. 2h
Total GSH				Reduced GSH
BSA	Palmitate+IgG	Palmitate+X209	Palmitate+sgp130	BSA	Palmitate+IgG	Palmitate+X209	Palmitate+sgp130
168.239	79.4385	137.054	91.826	159.1	64.6758	122.649	78.5806
155.996	89.8094	132.013	85.3442	144.893	76.7425	121.178	68.5286
153.835	87.2887	126.468	89.2332	138.983	75.2036	114.472	75.2738
170.976	94.8508	133.31	82.1033	155.767	77.5889	119.975	70.9107
Fig. 2k
BSA	Palmitate+IgG	Palmitate+X209	Palmitate+sgp130
80.2896	-4.11963	25.8173	2.98789
50.5089	17.4582	42.9062	43.3034
69.4695	17.8262	57.9098	38.7339
46.2829	18.5286	72.9344	8.82508
70.3446	35.0056	68.9543	27.282
54.07	14.929	67.5549	23.1022
68.2063	26.2987	14.5038	12.797
76.1144	29.2224	80.0674	2.9187
70.2057	17.1674	64.8483	5.18371
58.7866	12.4508	65.0281	7.73945

## Sheet: Fig. 3
Fig. 3c
NC AAV8-Alb-Null	WDF AAV8-Alb-Null	WDF AAV8-Alb-sgp130
0.116177	1.98078	1.35749
0	1.80457	1.77564
0	2.64614	2.59091
0.137216	1.88084	1.70201
0	1.41009	2.55935
0.131956	2.68822	2.09649
0.0399095	2.01233	1.55999
0	2.79341	2.76975
Fig. 3d
NC AAV8-Alb-Null	WDF AAV8-Alb-Null	WDF AAV8-Alb-sgp130
11.0424	12.2097	24.7911
29.4605	22.8456	24.402
32.8328	25.6991	22.4564
18.1762	30.7576	9.22653
28.0337	21.2891	11.8206
17.5276	13.6365	17.5276
39.3181	24.6614	6.76212
27.904	9.48593	3.81782
Fig. 3f
NC AAV8-Alb-Null	WDF AAV8-Alb-Null	WDF AAV8-Alb-sgp130
1.469	2.935	3.718
1.798	3.855	3.715
1.593	2.857	3.331
2.034	3.606	3.701
1.588	4.578	4.401
1.663	3.524	4.018
1.61	3.743	2.46
1.769	3.691	3.537
Fig. 3g
NC AAV8-Alb-Null	WDF AAV8-Alb-Null	WDF AAV8-Alb-sgp130
136.932	355.172	385.007
106.959	338.447	354.275
116.777	368.376	387.662
101.112	334.923	368.691
97.2153	401.856	377.845
121.628	360.076	398.341
125.369	393.76	335.368
127.738	405.45	364.746
Fig. 3h
NC AAV8-Alb-Null	WDF AAV8-Alb-Null	WDF AAV8-Alb-sgp130
39.6568	563.055	923.926
80.5136	570.194	691.325
55.1956	673.506	867.831
62.515	840.353	845.872
46.9762	909.167	582.853
71.4543	660.787	543.976
90.6527	851.452	675.366
71.2743	753.36	748.2
Fig. 3i
NC AAV8-Alb-Null	WDF AAV8-Alb-Null	WDF AAV8-Alb-sgp130
123.827	671.767	681.253
57.3236	445.328	379.437
104.549	749.388	436.046
84.6593	552.632	536.108
150.041	535.292	672.175
74.8674	722.256	568.339
135.761	369.339	782.538
158.507	430.844	618.319
Fig. 3j
NC AAV8-Alb-Null	WDF AAV8-Alb-Null	WDF AAV8-Alb-sgp130
0.5155	1.2895	1.279
0.536	1.2765	1.108
0.5565	0.846	1.2155
0.5635	0.79	0.895
0.4835	1.06	1.277
0.553	0.9755	0.6635
0.6025	0.884	0.999
0.5225	1.1675	0.8805
Fig. 3k
NC AAV8-Alb-Null	WDF AAV8-Alb-Null	WDF AAV8-Alb-sgp130
7.3	12.5	10.3
7.9	11.6	9.8
7.1	10.2	11.3
7	10.4	11.3
6.5	10.8	10.5
6.9	9.9	10.4
6.3	11.4	9.7
6.4	10.4	12.3
Fig. 3l
NC AAV8-Alb-Null	WDF AAV8-Alb-Null	WDF AAV8-Alb-sgp130
48.8272	91.6742	145.682
64.6844	127.788	135.647
63.6893	95.506	94.8736
73.8732	98.1659	118.255
74.7382	154.145	100.138
52.4823	149.318	126.932
53.5611	130.68	137.032
43.7771	145.496	95.3107
Fig. 3m
NC AAV8-Alb-Null	WDF AAV8-Alb-Null	WDF AAV8-Alb-sgp130
93.7764	331.187	347.582
112.895	376.941	378.387
135.612	346.354	353.888
104.403	350.239	367.323
129.374	372.401	362.194
143.196	364.885	369.004
138.336	339.528	348.524
126.549	336.299	390.023
Fig. 3n
NC AAV8-Alb-Null	WDF AAV8-Alb-Null	WDF AAV8-Alb-sgp130
2.55259	1.41797	1.7307
1.97624	1.71187	1.49013
2.21432	1.63624	1.52911
1.95691	1.42216	1.59434
2.34871	1.26695	1.60463
2.00527	1.49703	1.25296
2.26564	0.987324	1.42939
1.8453	1.46956	0.986437
Fig. 3o; Sup. Fig. 6d and e
	NC AAV8-Alb-Null								WDF AAV8-Alb-Null								WDF AAV8-Alb-sgp130
Tnfa	0.982322	0.704773	1.30079	0.73842	0.900851	1.03478	1.3179	1.02017	2.5912	2.18729	1.66523	3.25774	2.82895	3.59253	3.06468	2.81755	4.21644	1.78386	2.39697	2.82898	4.18804	2.70414	2.07738	1.66976
Ccl2	0.726235	1.13506	1.23174	0.837484	0.658065	1.3517	1.32711	0.732596	4.91036	4.47651	6.27754	8.07724	6.01959	4.44195	4.31667	4.79888	4.43528	7.77982	4.54714	4.29615	5.31217	5.88179	4.23735	6.82199
Ccl5	1.09374	0.968045	1.11001	1.21246	0.967359	1.06558	0.848468	0.734331	2.17967	5.10672	2.09928	2.14312	4.48556	3.72359	2.0158	2.69277	2.87033	4.96129	2.50399	2.61764	2.07513	2.64945	1.96036	3.86689
Col1a1	1.06846	0.698233	0.714943	1.16262	1.27625	0.630381	0.951192	1.49792	4.57491	9.00101	14.4988	6.89618	5.97058	5.75849	11.6968	9.47871	4.22463	5.0483	9.36723	8.81689	5.56888	10.9075	15.8576	8.04803
Col1a2	1.2648	0.734581	0.778776	1.35974	0.943862	1.32711	0.59711	0.994021	10.1784	7.63623	7.63445	5.33323	7.03555	4.59835	5.97842	6.06536	4.01817	5.12383	9.20165	11.7387	7.81818	4.54365	8.29591	4.41872
Col3a1	1.14704	0.960824	1.03066	1.07426	0.920365	0.573827	1.38194	0.911092	6.72247	3.64642	2.92592	2.81392	3.77577	8.46125	4.25116	4.31984	5.72026	4.37046	3.92856	4.37874	7.3923	6.10675	2.61123	3.98546
Acta2	1.22016	0.638071	1.30908	1.2883	0.889789	0.631949	0.985973	1.03667	2.10219	3.25898	4.39199	4.16775	3.02718	2.78565	5.30522	2.78127	5.67555	3.43778	3.42313	2.96255	2.21387	3.80913	2.02415	3.32204

## Sheet: Fig. 4
Fig. 4c
	NC WT					NC CKO					HFMCD WT						HFMCD CKO
Week 0	100	100	100	100	100	100	100	100	100	100	100	100	100	100	100	100	100	100	100	100	100	100
Week 1	104	103.846	103.846	100	103.704	104.167	104	108	103.704	103.571	83.3333	88	88	87.5	80	82.6087	90.4762	91.6667	91.6667	91.3043	91.6667	87.5
Week 2	108	103.846	103.846	103.704	103.704	108.333	104	108	103.704	103.571	75	76	80	79.1667	72	73.913	85.7143	87.5	87.5	86.9565	87.5	83.3333
Week 3	112	107.692	107.692	103.704	107.407	112.5	108	112	103.704	107.143	66.6667	72	76	70.8333	68	69.5652	95.2381	95.8333	95.8333	95.6522	95.8333	91.6667
Week 4	112	107.692	107.692	107.407	111.111	112.5	112	112	107.407	107.143	62.5	68	68	70.8333	64	69.5652	104.762	100	100	100	100	104.167
Fig. 4e
	NC					HFMCD
WT	191.682	152.881	133.864	129.936	205.857	582.472	607.741	460.642	513.283	812.207	738.441
CKO	133.157	164.928	216.358	126.966	142.659	394.066	441.547	385.21	312.378	256.694	383.689
Fig. 4f
	NC					HFMCD
WT	59.5748	69.4207	67.3516	44.7346	57.9338	826.555	802.155	1023.33	672.018	773.687	838.328
CKO	43.6644	60.1456	47.4458	49.2294	74.1296	78.125	69.1353	55.508	62.3573	48.9441	60.5023
Fig. 4g
	NC					HFMCD
WT	45.2439	80.935	79.065	86.4228	68.4553	584.878	461.789	713.415	652.561	493.862	562.764
CKO	89.8374	60.2845	70.7724	85.8943	93.9838	115.854	63.0488	99.8374	74.8821	48.6992	132.276
Fig. 4h
	NC					HFMCD
WT	1.06706	0.835832	1.02584	0.783281	0.989258	0.500649	0.523922	0.602891	0.349335	0.660471	0.591706
CKO	0.779701	1.11992	0.951748	1.02779	0.826637	1.0332	0.772222	0.899758	0.730664	0.921562	0.696845
Fig. 4i
	NC					HFMCD
WT	0.975517	0.911379	0.946552	0.971379	1.10793	2.98759	2.01828	1.98621	1.95207	2.94207	2.34414
CKO	1.13276	1.20414	0.971379	1.08414	1.11621	1.48552	1.13793	1.33035	1.21552	1.05828	1.07793
Fig. 4j; Sup. Fig. 8c and d
	NC WT					NC CKO					HFMCD WT						HFMCD CKO
Tnfa	0.691521	0.53498	1.46564	1.49031	0.817554	0.553765	1.41112	0.810809	0.762389	1.65713	10.7901	10.2268	9.1552	14.647	17.2097	9.87531	2.79621	4.14262	7.071	2.75624	6.53328	3.32589
Ccl2	0.426608	1.05737	1.01535	1.43085	1.06983	0.695827	0.791932	0.342372	1.36821	1.5816	7.95341	6.85656	7.20411	6.99553	11.9509	11.5511	7.69239	4.72572	5.98559	6.19772	3.01634	5.06507
Ccl5	0.969935	1.69696	1.27009	0.503001	0.560015	1.52832	1.04852	1.11093	0.755321	1.41592	3.85458	4.48413	4.85698	4.46869	5.06574	5.81008	1.80701	2.00092	2.49437	3.24398	2.07962	3.49824
Col1a1	0.959357	0.684063	1.15859	0.842381	1.35561	1.49001	1.06451	0.527389	0.916572	1.44543	5.13881	11.0223	5.76427	7.26374	7.34469	13.6695	3.20355	3.71286	2.63759	1.77554	1.76395	4.86453
Col1a2	0.685647	1.32566	1.17433	0.89486	0.919508	1.3867	1.16465	0.950655	1.64592	0.563381	4.23359	3.73101	7.81762	3.2395	5.45081	6.13149	1.74296	2.75028	2.80326	2.2945	1.24769	1.59638
Col3a1	0.79745	0.707181	1.0171	1.30655	1.17172	0.650348	1.05931	0.787921	1.24935	0.866116	3.89032	4.15611	3.91347	4.2208	2.74018	5.6363	1.14504	1.41468	0.931234	1.37862	1.74202	1.57243
Acta2	0.61109	1.3903	1.00474	1.28328	0.710578	0.888454	0.788257	0.856014	1.06346	1.16531	3.64367	2.01527	4.52892	2.84345	3.52348	2.18993	1.20954	1.37767	1.62955	1.0937	1.14032	1.04526

## Sheet: Fig. 5
Fig. 5c
	NC WT					NC CKO					WDF WT					WDF CKO
Week 0	100	100	100	100	100	100	100	100	100	100	100	100	100	100	100	100	100	100	100	100
Week 2	104.546	104.167	104.348	110	113.636	104.167	110	104.348	109.091	108.696	119.048	120	118.182	108.333	104.546	111.111	108.333	109.091	109.091	115.79
Week 4	109.091	104.167	108.696	110	118.182	112.5	125	113.043	118.182	117.391	138.095	135	131.818	120.833	118.182	122.222	120.833	122.727	122.727	131.579
Week 6	113.636	112.5	113.043	115	122.727	116.667	130	121.739	122.727	121.739	161.905	150	145.454	129.167	127.273	138.889	125	127.273	131.818	136.842
Week 8	122.727	116.667	117.391	125	127.273	120.833	135	126.087	122.727	121.739	176.19	165	154.546	141.667	136.364	138.889	137.5	136.364	131.818	147.368
Week 10	122.727	120.833	117.391	130	127.273	120.833	135	126.087	122.727	126.087	180.952	170	154.546	145.833	140.909	150	141.667	140.909	136.364	152.632
Week 12	127.273	120.833	117.391	130	131.818	120.833	140	126.087	127.273	126.087	195.238	180	168.182	150	145.454	150	145.833	154.546	140.909	157.895
Week 14	131.818	125	126.087	140	127.273	125	150	130.435	131.818	130.435	204.762	195	172.727	145.833	150	150	154.167	159.091	136.364	163.158
Week 16	136.364	129.167	130.435	145	131.818	129.167	150	134.783	136.364	134.783	214.286	205	177.273	150	150	155.556	158.333	163.636	145.454	173.684
Fig. 5d
	NC WT					NC CKO					WDF WT					WDF CKO
Week 0	0.95	1.22	1	1.46	1.43	1.11	1.02	1.01	0.7	1.24	1.32	1.43	0.9	1.36	1.04	1.43	1.02	0.85	1.5	0.91
Week 2	1.03	1.26	1.11	1.49	1.66	1.09	1.08	1.04	0.84	1.18	3.36	2.56	2.73	2.57	2.69	1.67	2.04	1.43	1.98	1.15
Week 4	1.21	1.24	1.23	1.5	1.82	1.12	1.11	1.08	0.92	1.21	5	3.43	3.77	3.43	3.07	1.9	2.81	1.55	2.48	1.55
Week 6	1.56	1.88	1.43	1.67	1.99	1.14	1.54	1.1	0.81	1.33	7.49	5.15	4.9	4.26	4	2.57	4.25	3.49	3.37	2.63
Week 8	1.68	2.01	1.61	1.8	2.11	1.23	1.79	1.38	0.91	1.38	10.75	6.98	6.44	5.9	4.25	2.23	5.84	4.13	3.12	2.98
Week 10	1.87	2.08	1.47	1.74	2.07	1.41	1.95	1.54	1.02	1.67	11.23	8.24	6.1	5.35	4.55	2.51	6.86	4.99	3.44	3.99
Week 12	1.81	2.23	1.49	1.93	1.95	1.52	1.85	1.71	1.2	1.87	12	7.48	8.9	7.27	5.31	3.16	8.22	7.4	4.15	4.31
Week 14	2.23	2.64	1.79	1.68	2.07	1.64	1.99	2.25	1.25	2.19	13.34	8.34	10.49	8.34	6.63	3.79	10.95	7.88	4.56	4.77
Week 16	2.48	2.88	1.97	1.97	2.31	1.81	2.26	2.47	1.55	2.16	16.13	8.46	13.26	10.49	7.93	4.33	12.73	9.81	4.62	6.94
Fig. 5f
	NC					WDF
WT	97.326	102.869	103.328	114.346	117.859	296.022	301.775	363.389	342.613	324.155
CKO	102.978	116.78	100.466	106.007	93.8078	102.266	131.431	120.986	116.928	110.348
Fig. 5g
	NC					WDF
WT	1.439	0.985	1.324	1.615	1.525	3.575	2.258	2.728	3.493	1.944
CKO	1.412	1.044	1.372	1.307	1.383	1.603	2.039	1.948	1.503	1.982
Fig. 5h
	NC					WDF
WT	66.3115	55.6576	43.9628	47.6978	77.1492	349.069	261.756	435.954	235.121	208.792
CKO	45.4935	55.0453	68.2709	54.2493	53.1472	45.1261	65.6992	68.1484	61.2907	71.8834
Fig. 5i
	NC					WDF
WT	69.2	90.7111	50.9334	74.7111	110	297.2	323.289	164.667	276.711	222
CKO	105.244	59.8222	70.7555	53.3778	99.4222	47.8222	113.156	79.2889	81.5111	90.3111
Fig. 5j
	NC					WDF
WT	2.30645	1.92828	2.48807	2.46199	2.09412	1.51711	1.69723	1.92223	1.91349	1.42545
CKO	2.47356	2.16655	2.09038	2.3665	2.26118	1.96835	2.20173	2.00883	2.49527	2.14248
Fig. 5k
	NC					WDF
WT	1.0065	1.296	1.2975	0.7155	0.8955	3.534	1.7565	1.77	3.0105	2.754
CKO	0.6225	0.966	0.6735	0.8085	0.954	1.8	1.2555	1.3905	1.692	1.467
Fig. 5l; Sup. Fig. 9c and d
	NC WT					NC CKO					WDF WT					WDF CKO
Tnfa	1.4934	0.882968	0.806125	1.23195	0.585558	1.2015	0.590435	0.924138	0.803352	1.36058	3.21452	2.32545	3.41858	3.88764	3.28584	1.64909	1.02967	2.0888	1.84638	1.27354
Ccl2	1.02053	1.18451	0.618866	1.38978	0.786312	1.22699	1.39554	0.937851	0.641278	0.694958	3.00565	5.47541	2.2603	2.94295	4.90534	2.30266	1.45541	1.94376	2.57289	1.30547
Ccl5	1.01097	0.510929	0.871821	1.43602	1.17026	1.06795	1.3385	0.588039	1.24131	0.928308	2.10867	2.48633	5.72956	3.61806	3.97781	1.50899	1.74841	2.0146	2.28323	2.69135
Col1a1	1.64528	0.77379	1.03655	0.882566	0.661816	1.01896	1.29041	0.704221	1.11783	0.786069	10.3904	12.8575	11.5911	8.36451	6.73832	2.68528	1.40009	1.6829	2.44371	3.35442
Col1a2	0.951217	0.864534	1.19499	1.32136	0.667897	1.21449	0.807504	0.662647	0.73469	1.37614	5.42115	5.77371	9.23881	10.5168	5.08892	2.67476	1.43836	2.78514	3.0283	1.8506
Col3a1	0.808105	1.48558	0.63143	1.22717	0.847716	0.866045	1.10061	0.978259	1.33154	1.09441	4.87269	3.31451	7.47335	4.1188	6.33578	3.03804	1.83166	1.9826	2.12131	1.29147
Acta2	0.857896	1.25841	0.934884	0.664631	1.28418	1.18252	0.581916	1.28977	0.618228	1.35246	3.39559	5.23803	6.94194	3.62088	4.88212	1.57113	1.95317	1.30832	2.52348	2.72151

## Sheet: Fig. 6
Fig. 6d
WT NC AAV8-Alb-Null	WT WDF AAV8-Alb-Null	KO WDF AAV8-Alb-Null	KO WDF AAV8-Alb-mIL11RA	KO WDF AAV8-Alb-sIL11RA
0.922	2.087	1.633	2.072	1.714
1.329	1.675	1.68	2.171	1.548
1.481	2.454	1.396	1.959	1.424
1.044	1.85	1.436	1.654	1.347
1.117	2.328	1.583	1.832	1.443
1.237	1.849	1.412	2.217	1.654
Fig. 6e
WT NC AAV8-Alb-Null	WT WDF AAV8-Alb-Null	KO WDF AAV8-Alb-Null	KO WDF AAV8-Alb-mIL11RA	KO WDF AAV8-Alb-sIL11RA
127.328	374.091	253.823	309.129	242.324
99.9671	330.53	231.544	317.188	247.775
100.402	310.758	215.083	357.059	229.981
94.7739	350.877	221.464	290.788	220.122
104.931	344.221	255.048	297.068	238.614
106.649	358.38	235.421	332.04	248.197
Fig. 6f
WT NC AAV8-Alb-Null	WT WDF AAV8-Alb-Null	KO WDF AAV8-Alb-Null	KO WDF AAV8-Alb-mIL11RA	KO WDF AAV8-Alb-sIL11RA
74.2138	717.673	166.918	721.887	338.805
93.8994	464.969	305.031	563.333	214.591
99.8113	605.283	432.704	494.843	166.289
56.7296	516.101	297.799	416.038	132.704
81.6981	413.585	150.503	443.585	231.824
73.8994	526.038	179.497	386.289	402.642
Fig. 6g
WT NC AAV8-Alb-Null	WT WDF AAV8-Alb-Null	KO WDF AAV8-Alb-Null	KO WDF AAV8-Alb-mIL11RA	KO WDF AAV8-Alb-sIL11RA
145.572	354.916	267.19	384.205	269.177
103.487	386.89	123.536	478.208	228.87
142.957	447.524	306.695	438.424	177.371
58.9958	426.743	174.163	407.985	131.869
112.587	499.512	209.833	413.668	166.423
45.9554	407.915	201.255	337.517	321.478
Fig. 6h
WT NC AAV8-Alb-Null	WT WDF AAV8-Alb-Null	KO WDF AAV8-Alb-Null	KO WDF AAV8-Alb-mIL11RA	KO WDF AAV8-Alb-sIL11RA
1.98891	1.62781	1.84792	1.6193	1.76877
1.96754	1.51173	1.81786	1.7655	1.85186
2.2138	1.34985	1.8703	1.46484	1.81009
1.87086	1.62411	1.72302	1.57831	1.75579
2.11127	1.67561	1.91884	1.6477	1.93277
1.9624	1.75647	1.74732	1.5073	1.82279
Fig. 6i
WT NC AAV8-Alb-Null	WT WDF AAV8-Alb-Null	KO WDF AAV8-Alb-Null	KO WDF AAV8-Alb-mIL11RA	KO WDF AAV8-Alb-sIL11RA
0.612727	2.03455	1.06909	1.59091	1.50727
0.969091	3.00727	1.16182	1.40364	1.03455
1.39091	2.46182	1.27636	1.26182	1.31455
1.20909	2.88	1.45091	0.881818	1.39636
0.512727	1.86182	1.12727	0.96	1.31636
0.903636	2.02546	0.938182	1.50364	0.763636
Fig. 6j; Sup. Fig. 10c and d
	WT NC AAV8-Alb-Null						WT WDF AAV8-Alb-Null						KO WDF AAV8-Alb-Null						KO WDF AAV8-Alb-mIL11RA						KO WDF AAV8-Alb-sIL11RA
Tnfa	1.93106	0.587626	0.816147	1.33156	0.826097	0.507509	5.27269	4.50137	4.63744	6.80742	4.38097	5.55737	1.94313	3.7702	2.35473	1.48857	1.08789	4.42438	4.65465	3.69851	6.35318	5.82224	4.69984	2.82137	4.87517	1.27985	1.31464	1.87403	3.67275	2.17571
Ccl2	0.66121	0.62546	1.22017	0.768181	0.793095	1.93189	7.07386	7.54181	4.41429	4.90963	5.55436	4.63778	3.64643	3.0125	1.97261	1.73127	2.11696	3.85801	4.12134	5.50188	5.32221	4.68343	5.98043	5.14079	3.42574	2.33327	1.9385	1.98774	2.85145	3.68421
Ccl5	1.95385	0.790674	0.35008	1.14575	1.12341	0.636236	8.66882	12.8917	8.71314	6.93243	6.9004	12.6132	5.83385	7.64004	5.71934	2.90609	4.20343	2.62474	10.7666	5.68725	8.34266	5.88154	12.4319	13.5167	2.35778	3.96147	2.42164	6.21801	8.23478	5.89739
Col1a1	0.819397	1.47684	1.45332	0.7938	0.637936	0.818712	15.1709	21.3136	19.7899	23.3032	26.2294	14.3237	7.17225	6.14701	11.9439	4.88698	5.34815	10.0382	13.4637	16.0111	10.5378	12.9544	9.32919	13.085	6.8661	4.96754	5.43234	9.34948	6.22352	11.7785
Col1a2	1.31005	1.40884	0.780795	1.39202	0.564446	0.54385	4.93159	6.01966	8.64732	12.5578	16.7548	10.1445	2.50149	3.03169	2.16504	1.36071	1.11098	2.14275	3.0063	2.25021	4.22615	2.40008	7.61485	5.54093	2.23418	1.43874	1.91945	2.44389	3.22735	2.57889
Col3a1	1.10194	1.37665	0.674343	1.08827	1.06962	0.689181	10.3108	8.88741	4.84091	7.32741	10.5153	5.51776	2.07749	3.47352	3.93717	2.4573	2.47491	2.19882	5.05331	4.78758	6.37171	3.06549	4.91619	5.24352	2.16978	2.00235	3.37362	2.98872	3.70231	2.37412
Acta2	1.48651	1.36152	0.711232	1.11321	0.771067	0.556462	3.3689	5.43717	4.4026	2.79571	5.12959	3.80799	1.59305	1.50072	1.06369	1.74422	0.976447	1.29169	1.58462	2.0653	3.53005	2.66599	1.91693	2.36806	1.46629	0.930467	1.08532	1.18993	1.79431	1.77677
Fig. 6l
WT NC AAV8-Alb-Null	WT WDF AAV8-Alb-Null	KO WDF AAV8-Alb-Null	KO WDF AAV8-Alb-mIL11RA	KO WDF AAV8-Alb-sIL11RA
6.2	12.7	7	10.5	7.9
8.7	10.9	8.9	11.6	7.6
6.8	11.4	7.5	10	9
7.4	11	9.7	9.5	10.7
7.8	10.5	10.4	11.2	8.6
7.7	9.8	9.4	12.4	9.3
Fig. 6m
WT NC AAV8-Alb-Null	WT WDF AAV8-Alb-Null	KO WDF AAV8-Alb-Null	KO WDF AAV8-Alb-mIL11RA	KO WDF AAV8-Alb-sIL11RA
67.8586	139.096	104.666	137.39	99.2161
47.5913	134.963	62.2016	139.809	86.0801
56.5695	118.051	83.438	115.193	106.174
52.8921	132.33	123.823	130.06	118.589
45.8685	105.412	88.0265	123.227	95.7623
34.977	147.329	113.868	106.472	67.8255
Fig. 6n
WT NC AAV8-Alb-Null	WT WDF AAV8-Alb-Null	KO WDF AAV8-Alb-Null	KO WDF AAV8-Alb-mIL11RA	KO WDF AAV8-Alb-sIL11RA
180.873	501.844	251.308	497.929	257.397
136.402	448.37	268.139	433.083	327.223
186.026	419.057	268.922	473.052	255.026
160.627	427.081	362.495	484.99	347.773
125.812	469.399	343.467	404.378	329.68
116.483	450.001	292.712	477.14	296.409

## Sheet: Supplementary Fig. 3
Sup. Fig. 3b
RNA-seq	RIBO-seq
398.508	756.753
318.657	752.843
350.74	768.298

## Sheet: Supplementary Fig. 4
Sup. Fig. 4b
BL	IL11	IL11+sgp130	IL11+sIL11RA
5.16	14.8	14.6	14
4.83	15.21	15.43	15.07
5.05	13.62	13.48	13.5
Sup. Fig. 4c
	-				sgp130 (1 ug/ml)				sIL11RA (1 ug/ml)
BL	13.4445	10.4376	10.5093	7.64586	6.35461	10.5512	15.0885	11.2386	11.0526	13.7648	7.5534	14.2917
IL11 (0.625 ng/ml)	12.1132	12.2071	13.6717	11.3977	14.5002	12.5436	12.3123	9.82006	13.8772	17.2077	8.03822	12.7811
IL11 (1.25 ng/ml)	13.9694	12.604	14.5779	12.4833	9.71784	16.3719	14.4895	13.1905	15.9359	16.0624	16.7931	8.15767
IL11 (2.5 ng/ml)	14.8063	17.005	12.7774	15.9583	11.7474	15.0317	16.2404	18.2072	17.0461	16.0343	10.5256	20.3345
IL11 (5 ng/ml)	16.4066	17.9675	18.5999	18.2628	17.9262	14.7824	18.2843	20.153	17.0882	14.7414	21.8451	21.6414
IL11 (10 ng/ml)	18.6735	21.5029	21.9757	20.819	16.244	23.8941	22.3446	20.6432	15.7532	22.5127	25.2389	24.1639
IL11 (20 ng/ml)	20.5034	25.2278	29.6001	24.5642	21.0175	25.0544	24.881	29.3592	30.2066	20.8685	27.0447	26.6934
Sup. Fig. 4d
	IL11+sgp130				IL11+sIL11RA
BL	13.3572	10.898	11.7903	8.62844	13.4445	10.4376	10.5093	7.64586
IL11	30.853	27.403	27.5998	20.6647	20.5034	25.2278	29.6001	24.5642
IL11+sgp130 (0.001 ng/ml)	27.4663	27.4873	24.3887	31.6962	22.4761	28.5707	20.6367	27.2997
IL11+sgp130 (0.01 ng/ml)	26.9323	20.8122	26.7355	30.4525	24.5421	29.9695	25.0646	19.5008
IL11+sgp130 (0.1 ng/ml)	33.1366	21.3603	31.1411	17.9947	25.5673	26.1842	19.6383	28.2275
IL11+sgp130 (1 ng/ml)	29.6374	32.8274	27.6981	20.6998	28.8654	19.7955	25.7072	23.9622
IL11+sgp130 (10 ng/ml)	20.3836	29.9396	28.7872	30.6211	19.9988	26.2829	30.2176	22.2435
IL11+sgp130 (100 ng/ml)	30.1082	20.3267	34.83	18.4514	23.0876	24.6138	29.0286	20.0795
IL11+sgp130 (1000 ng/ml)	33.8744	21.9857	32.3145	24.48	24.948	25.7987	29.621	20.4992
Sup. Fig. 4f
BL	IL11+DMSO	IL11+GKT	IL11+DPI
4.31694	8.24454	4.50137	4.71995
4.11885	8.02596	4.18716	5.15027
4.15984	8.27869	4.37158	4.93852
Sup. Fig. 4h
BL	IL11+DMSO	IL11+CASPi
6.51408	12.4178	9.07277
6.18545	11.7254	9.54225
6.26761	12.1362	9.67136
6.34977	11.1033	9.15493

## Sheet: Supplementary Fig. 5
Sup. Fig. 5a
BL	HyperIL11
48.9333	436.867
60.0667	448.8
51.6	433.467
58.8667	439.467
Sup. Fig. 5d
BSA	Palmitate+DMSO	Palmitate+CASPi
5.54149	23.2068	14.2405
6.11814	24.3812	13.0872
6.85654	21.6878	16.526
5.4782	22.9325	15.3094
Sup. Fig. 5f
BSA	Palmitate+IgG	Palmitate+X209	Palmitate+sgp130
12.8135	57.1948	33.8346	50.9315
13.3829	53.7477	35.989	51.6856
13.9369	50.2544	34.8503	59.5493
Sup. Fig. 5g
Time (minutes)	BSA										Palmitate+IgG									Palmitate+X209										Palmitate+sgp130
1.30924	117.27	131.094	119.753	143.472	139.241	129.936	134.491	130.886	126.984	122.938	71.9062	104.506	107.69	97.4556	71.6915	73.2936	107.614	102.963	61.4861	121.392	132.526	123.896	135.834	137.356	128.212	144.508	119.291	135.413	124.617	82.4203	75.6786	76.9628	76.2148	87.3709	83.5323	81.1011	83.9238	82.1732	81.8218
7.76917	110.128	119.917	109.659	130.498	124.934	122.218	122.741	118.266	115.688	111.56	69.536	98.0352	99.0299	89.9832	64.019	72.4732	98.2859	94.1513	62.5976	111.765	121.681	116.109	124.107	128.715	117.572	132.748	106.595	126.426	114.508	82.3265	72.2553	72.966	74.7168	81.809	79.8631	76.2259	77.8076	76.856	76.1542
14.2285	106.96	115.17	106.705	127.065	120.241	120.35	119.017	115.331	113.103	107.652	68.7539	94.649	96.8884	87.8566	67.1365	70.1795	95.9618	91.9191	61.9826	108.704	117.717	115.693	119.373	125.927	115.555	129.413	102.931	123.694	112.338	82.9234	72.1942	72.3035	72.999	79.865	78.2917	74.4487	75.9815	76.7517	74.4567
20.7954	50.3914	46.2848	48.1884	59.7508	56.6366	56.2188	53.3515	55.6778	51.4036	50.2966	35.2523	50.8274	50.7211	45.976	36.9423	35.974	51.0143	47.0449	30.422	62.7051	73.8672	70.5337	67.7045	72.9641	66.7904	78.212	61.8453	76.9761	67.6352	44.0972	40.2489	38.1259	40.8035	42.5345	40.5309	39.3398	40.0212	39.5221	40.0826
27.256	46.571	42.8444	44.0497	49.8911	45.6599	47.6788	46.813	49.061	45.0461	43.2858	34.0099	47.4815	46.5764	43.0067	36.5526	34.3159	47.8266	43.756	28.1319	59.8483	69.0419	65.3627	65.1068	69.4087	64.4785	66.5805	57.0296	71.6932	64.9707	44.1283	39.0436	37.0269	39.2569	42.1402	39.0163	38.5867	38.5301	37.3761	38.3226
33.7132	43.5537	40.2048	43.2293	46.7895	43.193	44.1036	44.3765	47.1056	42.1619	40.5448	32.9832	45.0639	43.8522	41.5565	34.9836	32.3771	45.3396	41.375	26.4255	57.5295	67.5129	63.8308	64.284	67.4614	63.2438	61.4447	54.9555	69.913	62.9	43.6348	36.6857	35.2904	37.5328	40.4023	37.3828	36.9672	36.3244	37.1947	36.0613
40.2769	124.677	218.321	186.88	258.795	239.702	236.435	199.645	216.87	184.727	173.422	135.395	174.878	145.295	148.42	131.66	110.623	159.743	126.415	118.346	209.87	217.434	200.802	227.852	229.312	205.907	232.988	192.432	200.193	208.377	149.014	111.01	120.045	126.227	123.312	106.192	118.2	130.143	136.232	88.9504
46.7419	124.76	206.191	144.204	219.535	216.333	216.448	192.476	193.912	172.768	191.542	125.021	166.237	139.244	128.71	130.562	107.823	158.822	132.217	121.955	187.123	214.486	201.487	210.881	214.02	188.357	198.203	189.624	198.116	196.027	149.556	113.73	106.831	115.717	111.026	104.336	114.402	119.197	126.149	86.3198
53.2028	127.37	196.613	137.055	207.588	201.892	207.624	185.383	186.311	177.072	187.123	130.528	160.252	143.246	130.322	129.166	110.25	153.283	137.79	116.726	179.528	207.23	199.433	202.665	206.166	181.327	206.707	185.899	190.008	185.463	149.989	113.054	106.747	108.135	105.404	98.8024	108.419	113.384	121.423	94.9307
59.772	41.8229	35.2653	37.7231	42.9913	40.4341	44.2464	40.5197	43.5418	42.1959	37.3815	32.41	41.4084	39.2703	38.6025	31.5572	31.8636	39.8468	36.1033	24.1173	48.8289	64.9626	58.1425	59.6255	60.0083	57.935	53.0503	49.6508	62.7527	56.9082	50.5628	35.3684	29.2505	33.3478	34.8191	32.274	32.262	32.2855	31.485	32.2715
66.2359	37.3763	33.3264	35.7805	39.2827	35.4848	40.3199	37.0098	40.0697	37.4942	34.6091	28.6769	37.4678	36.5509	35.0414	29.0973	29.0961	37.9721	34.562	22.7533	48.4212	64.2924	56.6221	56.7406	58.6395	57.1631	50.5708	47.0561	61.2994	55.2628	52.9993	34.682	28.9949	32.2085	33.6216	30.9096	30.2947	30	29.8646	29.7496
72.6988	35.4408	31.1495	33.2587	37.5423	33.6938	38.5726	35.4317	37.8407	35.0774	32.6155	27.1798	36.5574	34.6303	34.332	27.7698	28.2197	37.2293	32.7018	21.3495	47.2322	63.6272	56.7942	55.2268	57.1372	57.3718	49.4915	45.6653	59.1255	54.0677	54.8842	34.0107	27.6567	31.3159	31.8917	29.4029	29.0933	28.6304	28.0816	28.2087
Sup. Fig. 5h
	BSA										Palmitate+IgG									Palmitate+X209										Palmitate+sgp130
Basal	71.52	84.02	73.45	89.52	86.55	81.78	83.59	77.49	78.03	75.04	41.57	58.09	62.26	53.52	39.37	41.96	58.73	59.22	40.63	61.47	54.09	58.9	64.15	68.79	58.18	79.92	57.27	64.57	58.27	28.04	38.18	44.65	41.68	47.97	48.89	45.36	47.35	48.67	46.25
ATP Production	63.41	74.97	63.48	80.28	77.05	76.25	74.64	68.23	70.94	67.11	35.77	49.59	53.04	46.3	32.15	37.8	50.62	50.54	35.56	51.17	50.2	51.86	55.09	58.47	52.31	67.97	47.98	53.78	49.44	39.29	35.51	37.01	35.47	39.46	40.91	37.48	39.66	39.56	38.4
Maximal Respiration	89.24	187.17	153.62	221.25	206.01	197.86	164.21	179.03	149.65	140.81	108.22	138.32	110.66	114.09	103.89	82.4	122.51	93.71	97	162.64	153.81	144.01	172.63	172.17	148.54	183.5	146.77	141.07	154.31	94.13	77	92.39	94.91	91.42	76.79	89.11	101.51	108.15	60.74
Spare Respiratory Capacity	17.72	103.15	80.17	131.73	119.46	116.09	80.63	101.54	71.62	65.77	66.64	80.23	48.41	60.56	64.52	40.44	63.78	34.5	56.36	101.17	99.72	85.11	108.48	103.38	90.35	103.57	89.5	76.5	96.04	66.09	38.82	47.74	53.23	43.45	27.9	43.75	54.16	59.48	14.49
Sup. Fig. 5j
ACTA2+ve cells				Collagen I (I/A)
BSA	Palmitate+IgG	Palmitate+X209	Palmitate+sgp130	BSA	Palmitate+IgG	Palmitate+X209	Palmitate+sgp130
30.1948	43.956	35.5872	39.2157	115.343	151.495	99.0561	153.616
26.6129	52.5822	28.8732	41.637	110.74	169.631	103.644	143.41
27.4678	48.3776	29.588	41.9672	112.939	156.096	84.9491	145.176
33.0769	49.2064	27.1493	40.1015	115.499	144.855	85.7039	145.69
25.6881	49.8471	30	39.0071	108.119	147.841	98.0097	153.661
29.82	51.8644	33.8583	47.4359	119.571	155.959	97.5445	156.294
27.248	48.6755	31.8008	47.4654	117.228	168.291	83.7702	160.151
30.9942	55.665	38.0783	41.6216	110.038	157.596	95.0591	155.92
26.7267	46.7153	28.084	45.946	99.2438	164.507	109.13	140.874
29.9712	42.0561	23.7822	36.7442	107.049	164.343	94.2759	144.546
25.7778	50	26.2195	43.787	120.898	152.059	108.844	159.681
34.0351	53.4545	33.9744	41.4634	124.299	157.739	105.541	145.689
31.6667	46.4072	26.8929	38.3212	120.542	164.903	96.4463	158.977
27.7978	42.6513	29.6729	47.9452	127.714	159.481	88.9054	142.641

## Sheet: Supplementary Fig. 6
Sup. Fig. 6b
NC AAV8-Alb-Null	WDF AAV8-Alb-Null	WDF AAV8-Alb-sgp130
0.666602	0.552812	15.6445
0.762383	0.9579	14.1008
0.750147	0.862587	15.2341
0.777708	0.814622	16.1658
0.588537	0.728786	16.7412
0.636471	0.961047	16.0419
0.621455	0.60797	14.7395
0.707489	0.619956	15.7216
Sup. Fig. 6c
	NC AAV8-Alb-Null								WDF AAV8-Alb-Null								WDF AAV8-Alb-sgp130
Week 0	100	100	100	100	100	100	100	100	100	100	100	100	100	100	100	100	100	100	100	100	100	100	100	100
Week 2	108.333	108	104.167	103.846	104.167	104.167	104.348	104.167	113.043	118.182	119.048	121.739	129.167	119.048	121.739	119.048	122.727	126.087	126.087	131.818	130.435	127.273	113.636	113.043
Week 4	120.833	120	112.5	115.385	108.333	112.5	113.043	112.5	134.783	136.364	138.095	139.13	158.333	147.619	143.478	142.857	145.454	152.174	147.826	154.546	152.174	154.546	131.818	147.826
Week 6	120.833	124	116.667	115.385	108.333	116.667	113.043	112.5	134.783	145.454	147.619	152.174	170.833	152.381	152.174	152.381	154.546	160.87	156.522	159.091	173.913	154.546	131.818	152.174
Week 8	120.833	124	116.667	115.385	112.5	116.667	117.391	120.833	147.826	163.636	161.905	165.217	179.167	161.905	160.87	171.429	163.636	169.565	160.87	168.182	182.609	168.182	140.909	160.87
Week 10	129.167	136	120.833	123.077	120.833	125	117.391	125	156.522	172.727	171.429	173.913	191.667	171.429	169.565	185.714	177.273	173.913	173.913	177.273	195.652	181.818	154.546	169.565
Week 12	129.167	132	125	123.077	125	129.167	130.435	129.167	160.87	177.273	180.952	182.609	195.833	171.429	178.261	190.476	186.364	182.609	178.261	181.818	204.348	186.364	159.091	182.609
Week 14	129.167	136	125	130.769	129.167	129.167	134.783	129.167	169.565	190.909	190.476	186.957	200	180.952	182.609	195.238	195.454	186.957	186.957	190.909	208.696	200	159.091	186.957
Week 16	129.167	140	129.167	130.769	133.333	137.5	134.783	133.333	178.261	195.454	195.238	186.957	208.333	190.476	191.304	200	200	191.304	186.957	195.454	208.696	204.546	168.182	191.304

[truncated: 5 more sheets: Supplementary Fig. 7, Supplementary Fig. 8, Supplementary Fig. 9, Supplementary Fig. 10, Supplementary Fig. 11]
